# Supplementary material for: Semaglutide Modulates Extracellular Matrix Production of LX-2 Cells via Exosomes and Improves Metabolic Dysfunction-Associated Steatotic Liver Disease (MASLD)
Source: Int J Mol Sci. 2024 Jan 25;25(3):1493. doi: 10.3390/ijms25031493 (PMC10855465; doi:10.3390/ijms25031493)
Supplement: Supplementary file 1 [file ijms-25-01493-s001.zip]

Archive with 1 entries (1 files):
- ijms-2805482-supplementary.docx
